# Supplementary material for: The Rapid Implementation of Ad Hoc Tele-Critical Care Respiratory Therapy (eRT) Service in the Wake of the COVID-19 Surge
Source: J Clin Med. 2022 Jan 29;11(3):718. doi: 10.3390/jcm11030718 (PMC8837076; doi:10.3390/jcm11030718)
Supplement: Supplementary file 1 [file jcm-11-00718-s001.zip]

Archive with 1 entries (1 files):
- jcm-1520696-supplementary.pdf
